# Supplementary material for: Polyphenism of visual and chemical secondary sexually-selected wing traits in the butterfly Bicyclus anynana: How different is the intermediate phenotype?
Source: PLoS One. 2019 Nov 18;14(11):e0225003. doi: 10.1371/journal.pone.0225003 (PMC6860419; doi:10.1371/journal.pone.0225003)
Supplement: S1 File — (XLSX) [file pone.0225003.s006.xlsx]

## Sheet: experiment A
Wing morphological and chemical trait values across four developmental temperatures per individual
# individual	age(days)	sex	developmental temperature(°C)	hv5(mm²)	MSP1(ng/ind)	MSP2(ng/ind)	MSP3(ng/ind)	brightness fd5 (grey values)	jct(mm)	area fd5(mm²)	hv2(mm²)	fv2(mm²)	forewing size(mm)	hindwing size(mm)
2	8	m	23	NA	5193.16	1130.77	19528.2	127.938	NA	0.140324	NA	NA	NA	NA
3	8	m	23	3.67015	5972.76	1697.72	27378.7	NA	0.474753	NA	0.649307	1.6129	5.63014	6.46217
4	8	m	23	4.69114	4709.19	893.027	19103	NA	0.186344	NA	0.714934	1.87497	5.35254	6.56987
5	8	m	23	3.53195	3403.82	1303.82	15180.9	92.5523	0.340873	0.0548013	0.599508	1.25627	4.81432	6.26147
6	8	m	23	5.3196	4368.53	913.248	22972.4	NA	0.552609	NA	1.28765	3.09087	5.71784	6.77561
11	8	m	21	3.29226	2696.22	1246.37	7518.9	167.816	0.418614	0.0891766	0.474991	1.26923	5.45176	6.39696
12	8	m	23	3.21404	5938.86	1160.8	23526.8	74.2136	0.404279	0.0441731	0.496272	1.10031	5.5688	6.66366
13	8	m	23	3.76894	2537.5	682.635	16532.9	71.8947	0.165781	0.0189313	0.691192	2.85851	NA	7.04708
14	8	m	23	4.43976	5233.81	1306.98	20146.3	113.243	0.555816	0.0430107	0.672784	2.02125	5.5155	6.46898
15	8	m	23	3.28656	4633.88	1579.23	16240.4	66.1793	0.16192	0.0486569	0.48063	1.12338	5.51623	6.45863
16	8	m	23	5.8589	NA	NA	NA	160.689	0.435444	0.0998047	1.01618	2.46878	5.60472	6.87605
17	8	m	23	3.43793	NA	NA	NA	117.84	0.413998	0.13501	0.721392	1.73622	4.94747	6.18844
19	8	m	23	4.86598	6703.7	1566.14	26571.4	51.6225	NA	0.174368	1.14742	3.3277	5.70799	6.92797
21	8	m	21	NA	3175.98	1582.15	11676.4	NA	NA	NA	NA	NA	NA	NA
22	8	m	23	4.09194	4577.67	1315.53	24771.8	NA	0.452865	NA	0.924606	1.79459	5.18246	6.76223
25	8	m	23	3.73516	4197.75	1485.53	15806.3	NA	0.602798	NA	0.63141	2.45491	5.40892	6.67586
26	8	m	23	NA	3455.56	1250	15466.7	NA	NA	NA	NA	NA	NA	NA
27	8	m	23	NA	2938.4	852.436	13644	NA	NA	NA	NA	NA	NA	NA
28	8	m	23	5.97021	1437.94	1138.11	9655.59	NA	0.465295	NA	0.84207	2.22032	6.15457	7.30999
31	8	m	21	NA	4184.08	1004.98	17437.8	NA	NA	NA	NA	NA	NA	NA
32	8	m	21	3.65274	2830.77	1184.62	11410.3	130.685	NA	0.0627723	0.535662	2.07824	5.84488	6.73943
33	8	m	21	2.85758	4727.43	1118.06	19243.9	107.17	0.216564	0.0247436	0.545097	1.51354	5.67402	6.69477
34	8	m	23	NA	3763.25	1071.74	14569.6	NA	NA	NA	NA	NA	NA	NA
35	8	m	23	4.45753	NA	NA	NA	132.578	0.408504	0.0939925	1.06913	2.57364	5.20102	6.27242
40	8	m	23	3.35737	4710.5	1416.74	22596.1	119.47	0.682779	0.108606	0.789139	2.61539	5.86621	7.02421
41	8	m	23	4.1438	NA	NA	NA	110.794	0.649993	0.0895087	0.774689	2.3091	5.60421	6.4166
43	8	m	23	3.22331	NA	NA	NA	52.5054	0.616906	0.0214223	0.592891	1.26248	5.58822	6.7436
45	8	m	23	NA	NA	NA	NA	151.889	0.621683	0.0815376	NA	NA	NA	NA
46	8	f	21	2.71869	NA	NA	NA	137.945	0.714245	0.293934	0.38626	2.31246	6.14643	7.15318
47	8	m	21	NA	1869.92	808.376	8878.81	161.333	NA	0.0647651	NA	NA	NA	NA
48	8	m	21	3.70103	6026.09	441.304	21415.9	127.308	0.057458	0.0795449	0.861223	1.74498	5.71677	6.72443
49	8	m	21	2.81716	3567.74	1093.91	15470.3	121.597	0.441613	0.0659276	0.469893	1.41581	5.76568	6.35105
50	8	m	21	1.38243	3060.56	1282.13	11058.3	127.138	0.478325	0.136173	0.206549	0.887331	5.54205	6.1731
51	8	m	21	3.88373	NA	NA	NA	179.363	NA	0.0476605	1.07425	2.36796	5.51997	6.93879
54	8	m	23	NA	NA	NA	NA	123.915	NA	0.0780503	NA	NA	NA	NA
55	8	f	23	3.87953	NA	NA	NA	152.18	0.373369	0.114252	0.474124	1.17681	6.27258	7.51884
56	8	m	23	4.82339	NA	NA	NA	132.183	0.388674	0.125379	1.30146	2.87524	5.826	6.75239
57	8	f	23	NA	NA	NA	NA	187.506	NA	0.311537	NA	NA	NA	NA
58	8	m	23	3.45977	NA	NA	NA	146.519	0.304215	0.0629384	0.836418	2.51817	5.54621	6.58454
59	8	f	23	2.56582	NA	NA	NA	140.098	0.55323	0.283804	0.321982	0.992137	6.19332	7.69589
60	8	m	23	3.88369	3025.22	1010.43	15083.5	159.45	0.323412	0.172707	0.804944	2.04448	5.70944	6.78383
61	8	f	23	3.84508	NA	NA	NA	143.951	0.552773	0.309046	0.703934	2.55553	6.59826	7.92432
62	8	m	23	3.46339	2069.3	1080.7	10893	NA	0.339304	NA	0.70196	1.79589	5.26283	6.12918
63	8	f	23	3.7674	NA	NA	NA	155.189	0.371168	0.259725	0.659747	2.08374	6.67267	7.75359
64	8	m	23	3.42568	5174.87	1122.47	20186.9	49.2795	0.333753	0.0582886	0.580936	1.66687	5.62267	6.54028
65	8	m	23	4.31741	5527.3	1216.38	20981.4	NA	0.403026	NA	0.81229	1.83742	5.89283	6.65283
66	8	m	23	3.70243	NA	NA	NA	85.5389	NA	0.112093	0.557458	1.77805	NA	6.58037
67	8	m	21	2.76653	1407.79	896.312	6318.02	113.091	0.556162	0.0951549	0.530267	1.03042	5.57946	6.46071
68	8	f	21	3.35122	NA	NA	NA	167.477	0.528035	0.171046	0.19351	0.775421	5.12154	5.60974
69	8	f	21	2.16945	NA	NA	NA	130.028	0.537758	0.208079	0.381055	NA	5.80319	7.36141
70	8	m	21	1.96608	2432.35	291.433	11063.3	116.789	0.561531	0.0355378	0.44826	1.49161	5.39301	6.31932
71	8	f	21	NA	NA	NA	NA	145.644	NA	0.193631	NA	NA	NA	NA
72	8	m	21	NA	4100	881.25	15231.3	NA	NA	NA	NA	NA	NA	NA
73	8	m	21	2.95854	4426.56	1057.26	19762.7	137.294	0.330652	0.0929961	0.450212	1.36441	5.55998	6.49798
85	8	m	23	3.76975	NA	NA	NA	64.6337	NA	0.0172707	NA	NA	5.9707	7.09512
87	8	m	23	2.36947	NA	NA	NA	100.228	0.627767	0.131025	0.249031	0.944288	5.98834	6.75288
88	8	m	21	NA	4108.06	1147.74	16833.5	NA	NA	NA	NA	NA	NA	NA
89	8	m	21	NA	4966.78	1093.29	18363.3	NA	NA	NA	NA	NA	NA	NA
92	8	m	21	NA	3974.45	2036.91	12211.5	NA	NA	NA	NA	NA	NA	NA
96	8	m	27	4.64959	NA	NA	NA	94.3762	0.294699	0.0805412	1.20696	3.33865	5.74395	6.58867
98	8	m	27	NA	4643.24	886.486	27854.1	NA	NA	NA	NA	NA	NA	NA
155	8	m	21	1.9182	1833.05	1364.97	5804.14	176.893	0.401588	0.115913	0.370536	1.05942	5.60542	6.49422
156	8	m	21	2.31973	NA	NA	NA	148.145	0.279119	0.0689167	0.375932	1.17646	5.54672	6.65384
157	8	m	21	3.0388	3901.46	1999.23	15336.4	187.222	0.529118	0.0742308	0.443924	0.988667	5.83725	6.86829
158	8	m	21	2.39813	NA	NA	NA	128.35	0.273846	0.0222526	0.315476	0.647111	5.65836	6.58573
175	8	m	23	3.71161	NA	NA	NA	74.901	0.272788	0.0147797	0.528994	2.32981	5.74342	6.45754
233	8	m	27	4.76036	2136.57	1115.1	9591.16	108.009	0.475052	0.0812055	1.26744	2.66039	5.73236	6.73561
234	8	m	27	NA	4920.07	857.515	17874	NA	NA	NA	NA	NA	NA	NA
236	8	m	27	NA	5024.19	545.699	20805.6	NA	NA	NA	NA	NA	NA	NA
237	8	m	27	6.11128	NA	NA	NA	121.376	NA	0.213559	1.27343	2.51435	6.31194	7.10458
238	8	m	27	NA	6175.24	1884.41	31575.7	NA	NA	NA	NA	NA	NA	NA
239	8	m	27	NA	4189.26	935.371	16763.3	NA	NA	NA	NA	NA	NA	NA
240	8	m	27	4.13385	NA	NA	NA	128.908	0.5649	0.0772199	0.831322	2.60094	5.2219	6.4146
242	8	m	27	NA	2852.51	1145.78	20033.2	NA	NA	NA	NA	NA	NA	NA
245	8	m	23	4.4309	6447.1	968.841	26168.8	155.207	0.31908	0.0665918	0.704095	1.89102	5.45829	6.58776
250	8	m	23	2.43068	1921.93	2324.89	6379.19	NA	0.520288	NA	0.534727	1.57109	5.58621	6.49641
251	8	m	23	3.7863	5919.58	1154.35	25697	121.628	0.548407	0.0835304	0.837068	2.06512	6.05446	7.10354
253	8	m	23	3.86113	3948.08	1364.15	16021.3	NA	0.302411	NA	0.979871	2.37094	5.24787	5.96142
254	8	m	23	3.00281	2990.56	1520.06	11191.2	NA	0.559706	NA	0.619089	1.38886	5.23366	6.24074
292	8	m	27	NA	7876.48	1569.37	25352.8	NA	NA	NA	NA	NA	NA	NA
296	8	m	27	2.75766	6703.7	1828.31	24867.6	126.555	0.324918	0.0732344	0.7684	2.90313	5.88764	6.35993
302	8	m	27	NA	4313.89	1446.36	18888.4	NA	NA	NA	NA	NA	NA	NA
305	8	m	27	NA	3578.68	1222.86	13635.8	NA	NA	NA	NA	NA	NA	NA
309	8	m	27	4.4639	NA	NA	NA	145.422	NA	0.13335	1.00721	2.79857	5.30476	6.22268
315	8	f	23	2.93205	NA	NA	NA	91.4497	0.527453	0.203595	NA	NA	6.18805	7.0392
319	8	f	23	4.15076	NA	NA	NA	162.758	0.447292	0.183003	0.718734	2.20769	6.04836	7.14347
321	8	f	17	NA	NA	NA	NA	192.985	0.324138	0.178021	0.228617	0.676959	6.46792	7.58182
328	8	f	21	2.01003	NA	NA	NA	158.614	0.399	0.229003	0.336405	1.43088	6.16084	7.30572
330	8	f	21	3.4383	NA	NA	NA	122.336	0.408268	0.133518	0.562854	1.92469	6.51264	7.20707
338	8	m	27	4.70796	NA	NA	NA	123.802	0.443994	0.100635	1.11383	2.62997	5.60679	6.73961
340	8	m	27	4.21654	4767.3	572.327	15125.8	83.1776	0.225624	0.0652633	1.06146	3.43446	5.5893	6.56944
341	8	m	27	4.55813	6206.28	1491.8	20861.3	85.297	0.217438	0.0209241	0.737279	2.23292	4.56588	6.48899
342	8	f	27	6.17281	NA	NA	NA	176.472	0.378736	0.244779	1.36967	3.47791	6.06899	7.20757
344	8	m	27	4.93339	1308.28	748.276	11504.1	84.9295	0.12862	0.117075	1.30094	2.98197	5.72276	6.35207
345	8	m	27	5.43959	6364.15	1029.74	25158.4	124.302	0.192546	0.14896	1.16125	3.66945	5.4705	6.72816
346	8	f	27	6.12954	NA	NA	NA	117.248	0.256794	0.2481	0.985549	3.76726	6.27277	7.18864
350	8	m	27	3.33693	NA	NA	NA	102.527	0.425919	0.0564619	0.855747	1.7161	4.88923	5.86692
351	8	f	27	7.29838	NA	NA	NA	181.461	0.087401	0.344418	0.997289	3.13419	6.59514	7.74534
352	8	m	27	5.76929	4871.79	1525.64	16551.3	67.2224	0.400612	0.0808734	1.09122	2.61073	5.57477	7.05527
354	8	m	27	NA	NA	NA	NA	34.7474	NA	0.0729446	NA	NA	NA	NA
355	8	m	27	NA	2754.77	992.498	10754.7	114.886	NA	0.124548	NA	NA	NA	NA
356	8	m	27	NA	2615.38	721.893	12112.4	105.69	NA	0.0328808	NA	NA	NA	NA
357	8	m	27	4.21727	3682.23	1080.79	12102.3	107.388	0.437143	0.0459998	0.790956	2.32743	5.59829	6.76463
359	8	m	27	4.1499	4045.34	1956.31	14577.1	155.614	0.337629	0.106447	0.60154	2.28243	5.47064	6.23124
360	8	m	27	4.14773	2698.72	762.821	9326.92	107.231	0.241487	0.101964	0.806164	2.35568	5.05189	6.01803
363	8	m	27	4.26646	5666.67	1157.23	21654.1	132.973	0.396455	0.0403537	1.00935	2.79285	5.59916	6.6526
365	8	m	27	5.97316	1868.28	1240.69	5411.72	89.2178	0.587484	0.104621	1.17472	3.24054	5.48317	6.53504
366	8	m	27	NA	6367.17	1293.42	31624.9	151.267	NA	0.111927	NA	3.01853	NA	NA
367	8	m	27	5.41581	6180.79	1892.66	19988.7	99.1434	0.30141	0.0813716	0.84016	2.026	5.2927	6.38488
368	8	m	27	4.67538	3231.54	1154.12	10091	137.66	0.166852	0.0898408	0.571719	2.32282	5.24858	6.00642
370	8	m	27	4.57784	3884.55	1376.59	16937.1	156.269	0.332541	0.119732	0.867431	2.06894	5.17802	6.1414
371	8	f	23	4.59005	NA	NA	NA	176.32	0.375814	0.223689	0.429338	1.59349	6.61924	7.50928
372	8	f	23	4.9613	NA	NA	NA	151.285	0.130227	0.203595	1.05043	4.20569	6.66311	7.51765
373	8	f	23	2.89893	NA	NA	NA	177.525	0.181459	0.133682	0.185541	0.576049	6.27841	7.1093
374	8	f	23	3.66398	NA	NA	NA	156.606	0.329959	0.304562	0.475657	2.19835	6.17773	7.50531
375	8	m	23	2.65883	5788.46	689.904	19665.1	159.203	0.326158	0.0559637	0.453737	1.48638	5.80812	6.7011
376	8	m	23	2.81841	2079.45	779.793	8323.83	178.501	0.449253	0.0918336	0.431497	1.41491	5.32131	6.47475
377	8	f	23	4.13322	NA	NA	NA	170.991	0.20512	0.11857	0.504215	1.83672	6.53487	7.75154
378	8	f	23	7.01381	NA	NA	NA	133.275	0.364734	0.330136	1.29596	3.21948	6.43337	7.31255
379	8	m	23	4.62509	2700.16	981.361	10698.5	113.245	0.447346	0.157761	0.524873	1.13322	5.35013	6.42698
380	8	m	23	NA	3074.01	1007.4	9446.55	160.272	NA	0.0675882	NA	NA	NA	NA
381	8	f	21	3.95926	NA	NA	NA	163.187	0.252099	0.134844	0.435308	2.06646	7.0259	7.93433
382	8	f	21	2.70617	NA	NA	NA	147.565	0.408268	0.364345	0.183963	1.17491	6.19266	7.34593
383	8	f	21	2.21167	NA	NA	NA	183.84	0.385546	0.176859	0.297015	0.737983	6.05245	7.26459
384	8	m	21	2.20705	3593.25	876.554	18656.3	155.737	0.183483	0.112426	0.297747	1.52167	5.80655	6.7168
385	8	f	21	NA	NA	NA	NA	150.764	NA	0.277162	NA	NA	NA	NA
386	8	f	21	2.30549	NA	NA	NA	166.664	0.882004	0.214057	0.290672	0.940764	5.90044	7.06775
387	8	m	21	2.76481	1440.7	824.79	14112.5	132.964	0.642348	0.0239133	0.386152	1.26874	5.48767	6.33226
388	8	f	21	1.67639	NA	NA	NA	155.264	0.61909	0.14979	0.211673	0.898585	6.07894	7.01005
389	8	f	21	1.86031	NA	NA	NA	128.393	0.514419	0.232158	0.139517	0.498973	6.38377	7.19567
390	8	f	21	2.47165	NA	NA	NA	183.832	0.483474	0.299082	0.250576	0.746414	7.0723	NA
391	8	m	21	2.15529	1632.51	1960.25	9250.88	147.053	0.625624	0.0491551	0.401143	0.87486	5.89166	6.79975
397	8	m	21	1.097	765.387	506.879	4044.9	160.214	0.459162	0.0200938	0.233008	0.757149	5.43606	6.29437
398	8	f	21	1.69299	NA	NA	NA	180.089	NA	0.222526	0.174719	0.794805	6.40813	7.53186
399	8	m	21	1.71075	3680.59	1147.06	12858.8	162.251	0.517932	0.038693	0.27136	1.08234	5.23133	6.08705
400	8	f	21	1.98971	NA	NA	NA	NA	0.554628	NA	0.266273	0.744243	5.87902	6.25344
401	8	m	21	1.1583	4181.21	1002.24	14694.3	96.0732	0.400506	0.0353717	0.164049	0.382342	5.42324	6.50078
402	8	f	21	3.58998	NA	NA	NA	149.076	0.745325	0.103624	0.366308	1.53721	6.55903	7.77455
403	8	f	21	NA	NA	NA	NA	166.879	NA	0.0451695	NA	NA	NA	NA
404	8	f	21	4.63295	NA	NA	NA	191.955	0.629387	0.233819	0.634667	1.75609	6.45248	7.69647
405	8	f	21	1.17852	NA	NA	NA	192.192	0.906279	0.285133	0.113591	0.422181	6.16976	7.5266
406	8	f	21	2.95407	NA	NA	NA	175.243	0.461348	0.183169	0.469868	1.43047	5.92531	7.19695
407	8	m	21	2.29426	3301.98	1188.1	15733.3	142.818	0.417643	0.0822019	0.235965	0.977938	5.31024	6.64063
408	8	f	21	3.7495	NA	NA	NA	170.986	0.477379	0.251255	0.418385	2.39266	6.16765	7.11436
409	8	f	21	1.7496	NA	NA	NA	173.716	0.645118	0.169718	0.156558	0.641147	5.6548	6.73409
411	8	f	23	NA	NA	NA	NA	156.044	NA	0.172043	NA	NA	NA	NA
412	8	f	23	3.31062	NA	NA	NA	123.707	0.468604	0.0812055	0.60623	1.55936	6.59768	7.70513
414	8	f	23	3.31844	NA	NA	NA	169.621	0.395725	0.223357	0.445223	1.60558	5.83735	6.65861
419	8	f	27	6.30646	NA	NA	NA	115.717	0.168377	0.303067	1.35863	3.75414	6.67513	7.63114
420	8	f	27	6.63611	NA	NA	NA	152.928	0.330196	0.180512	1.11218	2.92726	6.15014	6.81152
422	8	m	27	4.58204	6794.58	1843.49	26272.4	125.773	0.504463	0.134014	0.893782	2.45647	5.89219	6.71334
423	8	f	27	8.57985	NA	NA	NA	160.634	0.115386	0.484576	1.56657	5.17615	6.99869	8.18013
424	8	m	27	4.66769	3353.54	812.98	12523.5	116.913	0.20672	0.0094657	1.14732	3.29154	5.55087	6.36945
427	8	m	27	4.96497	2365.92	925.512	8714.15	128.084	0.263912	0.0371984	0.853909	1.95742	5.30176	5.75725
431	8	m	27	5.69125	2142.05	989.399	6515.19	140.404	0.387666	0.155104	1.60872	3.37891	5.99727	6.86813
432	8	m	27	4.40144	4303.16	1007.02	22552.3	165.185	0.423075	0.100137	0.953111	3.10434	5.71976	6.51643
433	8	f	27	4.47599	NA	NA	NA	181.11	0.290011	0.275003	1.00434	NA	5.77212	7.49782
438	8	f	27	6.70383	NA	NA	NA	161.828	0.478765	0.21223	0.909777	3.11828	6.47124	7.48995
439	8	m	27	4.68246	3829.69	1292.39	16637.5	54.8644	0.34366	0.0418482	0.99276	2.32908	5.6553	6.54777
451	8	m	27	4.53276	4071.48	755	20840	138.748	0.216995	0.151949	0.994468	2.68642	5.29835	6.17629
457	8	m	21	1.13303	2403.15	728.814	10977.4	96.5399	0.460878	0.0594511	0.13845	0.330495	5.50856	6.60128
460	8	m	21	1.72911	3851.79	1544.29	13964.2	109.404	0.419268	0.0639348	0.189991	0.601397	5.95001	6.94015
462	8	m	21	1.37207	4132.89	1405.95	11510.9	171.075	0.732936	0.146469	0.276601	0.62076	5.79592	6.70478
471	8	f	27	6.48672	NA	NA	NA	NA	0.635711	NA	0.82609	3.65622	6.76984	7.65651
495	8	f	17	1.36818	NA	NA	NA	120.085	0.37837	0.16075	0.1391	0.659364	6.45811	6.96296
498	8	f	17	1.51757	NA	NA	NA	178.118	0.614578	0.225183	0.080299	0.611136	6.53803	7.7169
529	8	f	27	5.61068	NA	NA	NA	165.884	0.395314	0.448042	1.07669	3.51102	6.20277	7.33906
530	8	f	27	6.12131	NA	NA	NA	189.016	0.273692	0.332461	0.986634	2.75102	6.68105	7.72255
531	8	f	27	6.41633	NA	NA	NA	178.602	0.149057	0.24727	1.00697	3.26166	6.4285	7.59248
532	8	f	27	6.29123	NA	NA	NA	143.406	0.205539	0.235313	NA	2.84901	6.11455	7.41272
533	8	f	27	6.97163	NA	NA	NA	122.659	0.222424	0.210071	0.97644	1.21311	6.62226	7.30027
534	8	f	27	7.55347	NA	NA	NA	180.57	0.204591	0.388591	1.10641	3.95985	6.68892	7.38855
536	8	f	27	6.59542	NA	NA	NA	167.232	0.138657	0.282143	NA	NA	6.45329	7.50259
537	8	m	27	NA	4826.92	903.846	21932.7	67.3065	0.184265	0.102794	0.968986	2.7295	5.53254	6.1274
538	8	m	27	6.07986	7304.64	1543.05	26894	108.905	0.460878	0.15361	1.36281	3.45208	5.67736	6.77995
539	8	f	27	NA	NA	NA	NA	186.174	NA	0.224685	NA	4.0565	NA	NA
540	8	m	27	4.78478	2550.14	2047.84	9434.22	105.17	0.431386	0.11392	1.1703	3.3374	4.92437	6.08968
541	8	f	23	5.0641	NA	NA	NA	154.974	0.537489	0.253248	0.61794	2.02632	6.35911	8.07417
544	8	f	23	NA	NA	NA	NA	187.518	NA	0.260223	NA	NA	NA	NA
545	8	f	23	4.51008	NA	NA	NA	169.431	0.223127	0.189479	0.876191	2.90014	6.29717	7.10175
547	8	f	23	5.84877	NA	NA	NA	174.034	0.673195	0.31353	0.916337	3.8321	6.48754	7.55461
550	8	f	23	3.61996	NA	NA	NA	177.914	0.251484	0.181675	0.306015	1.36766	6.22865	6.86085
552	8	f	21	2.82684	NA	NA	NA	203.835	0.81094	0.362187	0.469461	1.74785	6.73556	7.6557
553	8	m	21	2.91455	4609.76	864.006	14579.5	139.948	0.416073	0.0657615	0.479058	1.27874	5.65678	6.34435
558	8	f	21	2.44538	NA	NA	NA	176.488	0.547692	0.201436	0.321278	0.814758	6.24033	7.48187
595	8	f	23	1.30276	NA	NA	NA	174.208	NA	0.193133	0.236749	0.376826	6.11455	6.2081
597	8	f	23	4.31244	NA	NA	NA	159.923	0.804466	0.158425	0.540867	0.825493	6.38664	7.45094
598	8	f	23	NA	NA	NA	NA	181.148	NA	0.333125	NA	NA	NA	NA
599	8	f	23	3.61029	NA	NA	NA	122.815	0.673803	0.17088	0.564697	1.70735	6.6635	7.83925
604	8	f	17	1.87719	NA	NA	NA	77.5552	0.593189	0.220201	0.13384	0.935261	6.32108	7.7834
608	8	m	21	2.87703	4277.78	1784.63	15033.5	157.284	0.396151	0.100469	0.548622	1.61097	5.72662	6.49901
610	8	f	21	2.43607	NA	NA	NA	184	0.522807	0.127537	0.339251	1.16702	6.01488	6.91221
611	8	f	21	2.52143	NA	NA	NA	101.121	0.651326	0.384605	0.37791	NA	NA	7.29822
613	8	f	21	3.205	NA	NA	NA	131.036	0.957984	0.199111	0.276113	1.64532	6.47416	7.87324
614	8	f	21	2.07956	NA	NA	NA	124.525	0.780481	0.174036	0.226989	1.01323	5.85299	6.58816
615	8	f	27	7.35712	NA	NA	NA	126.361	NA	0.188483	1.28205	3.65142	6.51103	7.36983
616	8	f	27	9.66401	NA	NA	NA	174.723	NA	0.186823	1.48404	3.49207	6.61771	7.51583
617	8	f	27	7.08656	NA	NA	NA	119.566	0.263555	0.213227	0.977226	3.02816	6.69034	7.54724
618	8	f	27	4.02421	NA	NA	NA	122.428	0.811571	0.278822	0.78613	1.62868	6.39783	7.37901
619	8	f	27	6.21988	NA	NA	NA	140.81	0.31325	0.266201	1.34034	2.92555	6.1823	7.20148
620	8	f	27	6.98085	NA	NA	NA	164.545	0.41394	0.410179	1.03505	3.35402	6.25476	7.31577
621	8	f	27	7.07187	NA	NA	NA	139.621	0.326084	0.232822	1.51053	4.37305	6.68976	7.46864
622	8	f	27	4.84487	NA	NA	NA	119.885	0.427657	0.263378	0.599126	2.00089	6.51738	7.69229
623	8	f	27	8.36509	NA	NA	NA	146.019	0.48964	0.33462	1.65251	3.91427	6.84626	8.01299
624	8	f	27	NA	NA	NA	NA	118.186	NA	0.154606	NA	NA	NA	NA
625	8	f	27	5.17994	NA	NA	NA	167.727	0.285415	0.29327	1.02445	2.93979	6.46746	7.54375
626	8	f	27	NA	NA	NA	NA	159.425	NA	0.23249	NA	NA	NA	NA
630	8	f	27	3.06904	NA	NA	NA	149.426	0.831799	0.256071	0.458588	1.32884	6.5159	7.27615
632	8	f	23	2.83127	NA	NA	NA	150.264	0.885004	0.239631	0.389541	1.52127	6.32854	7.71954
633	8	f	23	5.20114	NA	NA	NA	142.263	0.384617	0.223855	0.793232	2.36685	5.35881	6.88408
634	8	f	23	3.24682	NA	NA	NA	162.868	0.519431	0.152779	0.469732	1.16146	6.29926	6.95894
637	8	f	23	2.92495	NA	NA	NA	153.167	0.55107	0.168721	0.334996	1.45672	6.29228	7.41116
639	8	f	21	1.51621	NA	NA	NA	161.134	0.921291	0.174534	0.178925	0.49329	6.33579	7.174
640	8	f	21	1.94863	NA	NA	NA	134.708	0.449402	0.190974	0.183344	0.579418	6.16552	7.27803
641	8	f	17	1.34101	NA	NA	NA	93.3501	0.66443	0.23166	0.122075	0.430449	6.54481	7.54457
642	8	f	17	1.21093	NA	NA	NA	133.973	0.731085	0.265537	0.281236	0.843033	6.52392	7.46871
652	8	f	27	2.90736	NA	NA	NA	153.28	NA	0.232324	0.287798	0.794263	5.90498	7.26274
654	8	f	27	7.66027	NA	NA	NA	148.035	0.212393	0.282974	1.17738	2.64681	6.57549	7.60616
655	8	f	27	6.75755	NA	NA	NA	129.773	0.375541	0.225682	1.00488	3.50093	6.27756	7.1047
656	8	f	27	NA	NA	NA	NA	167.023	NA	0.367168	NA	NA	NA	NA
665	8	f	17	2.03177	NA	NA	NA	117.975	0.673195	0.165566	0.268469	0.600184	6.47093	7.60658
666	8	f	23	4.17626	NA	NA	NA	157.947	NA	0.333457	0.404884	1.55971	6.45146	7.40583
667	8	f	23	3.40018	NA	NA	NA	118.614	0.582913	0.236642	0.587713	2.19473	6.47766	7.0621
668	8	f	23	2.8367	NA	NA	NA	145.962	NA	0.197118	0.486838	1.80397	6.1773	7.02083
670	8	f	23	3.70948	NA	NA	NA	133.414	0.295292	0.201104	0.535717	1.96717	6.54927	7.32298
671	8	f	21	1.62404	NA	NA	NA	162.515	0.261352	0.399385	0.204354	0.697833	5.94502	7.23821
672	8	m	21	2.20584	4252.72	515.481	11352.3	139.45	0.7092	0.0946567	0.445604	0.999375	4.95851	6.23279
722	8	m	23	1.35452	331.522	923.913	505.435	162.687	0.420388	0.143812	0.206564	0.585483	5.35126	6.43431
739	8	m	21	3.12746	4871.73	1657.17	11966	129.789	0.492914	0.0159422	0.600997	1.49307	5.68726	6.4863
740	8	m	17	0.588354	3148.7	1223.66	12653.4	155.34	0.324472	0.0802091	0.0832811	0.236045	5.16127	5.69981
741	8	m	17	NA	1768.72	820.405	6521.92	149.794	0.657989	0.137169	0.211727	0.651286	5.94316	NA
743	8	m	17	1.33518	2095.31	1985.85	9507.07	149.175	0.341603	0.121725	0.131754	0.468782	6.06189	6.41927
744	8	f	17	1.59077	NA	NA	NA	164.758	0.641494	0.169552	0.111393	0.517201	6.59758	7.20185
748	8	m	17	1.53072	1993.94	1272.73	5521.21	153.836	0.303442	0.0224187	0.227939	0.621194	5.76947	6.77627
749	8	f	17	1.71962	NA	NA	NA	143.776	0.563673	0.12787	0.239867	0.900126	6.3436	7.05284
750	8	m	17	0.518093	2285.19	1384.15	9810.57	156.236	0.470362	0.0381948	0.0656051	0.46515	5.56123	6.60864
751	8	f	17	0.991064	NA	NA	NA	149.362	0.794731	0.225349	0.0821703	0.534822	6.45302	7.41678
753	8	f	17	1.07385	NA	NA	NA	164.648	0.653321	0.181508	0.057907	0.424295	6.74258	7.31347
754	8	m	17	0.588399	3485.21	1848.59	11490.8	137.991	0.707882	0.139494	0.105592	0.372705	5.86496	6.58036
755	8	f	17	1.04378	NA	NA	NA	144.108	0.31908	0.221032	0.0799196	0.463686	6.75225	7.65487
756	8	f	17	2.06776	NA	NA	NA	134.192	0.662296	0.187487	0.235124	1.07219	6.40764	8.01435
757	8	m	17	1.17327	2605.71	1257.14	11365.7	159.738	0.302806	0.0272346	0.270285	0.648548	5.62923	6.51661
758	8	m	17	1.318	3236.77	1496.52	11557.8	137.37	0.441326	0.0317183	0.285818	0.739067	5.99566	6.47524
759	8	m	17	2.17379	5123.71	1022.34	17067	164.89	0.441285	0.0828661	0.388863	1.28742	5.83152	6.47384
760	8	f	17	1.17589	NA	NA	NA	120.374	0.77337	0.236144	0.136335	0.468051	6.88619	8.21765
761	8	m	17	1.07028	2759.2	1161	9564.89	96.7027	0.411663	0.0074729	0.207634	0.667497	6.02229	7.18476
763	8	f	17	0.762197	NA	NA	NA	116.815	0.845085	0.2114	0.114132	0.490335	6.53101	7.55832
764	8	m	17	1.29743	1743.4	534.906	7818.87	148.476	0.24784	0.13883	0.285412	0.845202	NA	7.03138
765	8	m	17	0.83725	1020.22	1173.55	4246	136.928	0.571137	0.0478265	0.16499	0.552199	5.60291	6.52711
766	8	m	17	0.817311	3068.22	1504.67	12639.3	142.881	0.465249	0.0973137	0.112126	0.553989	5.84104	6.81769
767	8	m	17	0.992873	3317.71	1628.47	13671.9	148.302	0.233213	0.160086	0.184319	0.594707	6.0096	6.53303
768	8	m	17	1.29268	2207.82	1186.63	5784.84	165.064	0.512331	0.0650972	0.24453	0.385257	5.65799	6.67791
769	8	m	17	0.475548	485.9	471.852	2991.85	179.014	0.647393	0.0624402	0.0617835	0.323122	5.12763	5.54378
771	8	m	17	1.34462	3729.09	1769.09	13395.5	144.618	0.436899	0.048989	0.293978	0.462536	5.9493	6.91924
773	8	f	17	1.04008	NA	NA	NA	157.975	0.378927	0.0888445	0.0699708	0.358771	6.95486	7.81372
774	8	m	17	1.05771	2883.37	1024.81	10937.1	130.782	0.585152	0.0818698	0.164313	0.684061	6.02195	6.95809
775	8	m	17	0.94879	3275.45	1081.65	16525.9	145.016	0.6021	0.0526424	0.161899	0.603383	5.9835	6.83255
776	8	m	17	1.20094	3804.24	2097.53	14534.3	111.518	0.625768	0.0058123	0.17071	0.391248	5.49688	6.2822
777	8	f	21	1.79594	NA	NA	NA	163.871	NA	0.27218	0.294086	0.947812	6.18022	6.62027
778	8	m	21	1.62856	1847.74	583.78	5527.16	122.425	0.51566	0.0846928	0.365874	0.773469	4.73801	5.45739
779	8	f	21	1.37411	NA	NA	NA	110.74	0.631957	0.281147	0.199583	0.821345	6.24412	7.02379
780	8	m	17	0.606213	1052.25	557.929	4290.88	162.676	0.380307	0.0391912	0.0393366	0.246211	5.33959	5.63625
781	8	f	17	1.22553	NA	NA	NA	154.429	0.375671	0.324158	0.111409	0.593535	6.55921	7.55201
782	8	m	17	0.714945	3591.76	1140.78	12880.6	164.319	0.326583	0.105285	0.103282	0.45462	5.94388	6.6127
783	8	f	17	0.936306	NA	NA	NA	NA	0.497038	NA	NA	NA	6.73849	7.36077
784	8	f	17	0.861976	NA	NA	NA	158.399	0.535215	0.151285	0.106304	0.458171	6.84384	8.06608
785	8	f	17	0.945258	NA	NA	NA	142.62	0.393719	0.200606	0.092418	0.354391	6.34946	7.87657
786	8	f	17	2.54438	NA	NA	NA	131.482	0.51678	0.31436	NA	1.56223	6.75832	7.96538
789	8	f	17	1.19068	NA	NA	NA	153.451	0.68258	0.162245	0.128609	0.772168	6.42617	7.58334
790	8	f	17	1.17318	NA	NA	NA	118.349	0.818136	0.255905	0.0811128	0.445089	6.08374	7.20603
792	8	f	17	1.9597	NA	NA	NA	178.717	0.81341	0.194295	0.216011	0.788109	7.17535	8.11833
794	8	m	17	0.927359	2787.95	2125.2	8248.83	141.761	0.520173	0.0599493	0.145119	0.727003	5.55786	5.95545
795	8	m	17	1.54528	4213.07	903.226	19199.5	110.84	0.428457	0.127205	0.348117	0.86239	6.32609	7.09937
797	8	f	17	1.42877	NA	NA	NA	134.725	0.575185	0.197783	0.128961	0.594409	6.46214	7.65653
798	8	f	17	0.953718	NA	NA	NA	141.669	0.597923	0.178353	0.150323	0.679182	6.92619	7.58421
799	8	f	17	0.804742	NA	NA	NA	140.307	0.646508	0.153111	0.0866151	0.328056	6.06091	6.69702
800	8	m	17	1.04026	3743.37	135.484	16744.8	65.6804	0.372109	0.0338771	0.00948864	NA	NA	6.36859
801	8	m	17	1.13257	2840.58	968.841	10591.3	168.944	0.196091	0.100303	0.1283	0.733453	5.52774	6.18456
804	8	m	17	1.08501	4150.4	1138.83	19157.6	124.755	0.284635	0.0126209	0.209317	0.467985	5.39073	7.29924
805	8	f	17	1.72256	NA	NA	NA	147.897	0.578598	0.12488	0.153983	0.710981	5.34885	7.13941
806	8	m	17	0.814056	1975.85	998.491	8764.53	123.67	NA	0.109935	0.141324	0.383631	5.51108	6.35465
807	8	f	17	1.93063	NA	NA	NA	159.861	0.544449	0.3768	0.211538	0.913491	6.52791	7.75325
810	8	m	17	1.49297	1436.89	1034.65	7133.66	144.782	0.446308	0.0267364	0.256458	0.803859	5.89526	6.59569
811	8	f	17	1.11834	NA	NA	NA	127.326	0.595024	0.264042	0.0932299	0.600726	6.48816	7.66434
812	8	m	17	1.59565	2957.16	695.801	11348.8	123.786	0.454878	0.0101299	0.243228	0.64196	5.80546	6.74483
814	8	f	17	1.81014	NA	NA	NA	176.908	0.661304	0.220035	0.00988097	0.510857	6.88401	8.02333
816	8	f	17	0.643875	NA	NA	NA	156.516	0.400687	0.229999	0.0785634	0.473256	6.15787	6.902
818	8	m	17	1.38668	3847.33	2059.18	14670.1	79.8176	0.770037	0.0365342	0.249763	0.72066	5.81881	6.50577
819	8	f	17	1.2802	NA	NA	NA	165.933	0.577383	0.319176	0.17174	0.523571	6.775	7.53931
