# Supplementary material for: Polyphenism of visual and chemical secondary sexually-selected wing traits in the butterfly Bicyclus anynana: How different is the intermediate phenotype?
Source: PLoS One. 2019 Nov 18;14(11):e0225003. doi: 10.1371/journal.pone.0225003 (PMC6860419; doi:10.1371/journal.pone.0225003)
Supplement: S2 File — (XLSX) [file pone.0225003.s007.xlsx]

## Sheet: experiment B
Male sex pheromone (MSP) component amounts across different ages and two developmental temperatures per individual
# vial	rearing temperatures(°C)	age(day)	MSP1(ng/ind)	MSP2(ng/ind)	MSP3(ng/ind)
1	20	3	383.973	0	1338.52
2	20	3	765.803	116.676	2124.26
3	20	3	437.182	131.297	1574.48
4	20	3	484.393	0	1042.51
5	20	3	372.88	106.119	1905.27
6	20	3	476.972	0	600
7	20	3	420.871	113.07	1391.15
8	20	3	743.648	0	2537.93
9	20	3	825.359	0	2684.35
10	20	7	1431.45	258.731	7347.13
11	20	7	1764.7	355.449	6801.91
12	20	7	2251.05	193.002	8279.68
13	20	7	1592.9	208.195	7917.52
14	20	7	2006.59	120.92	7625.62
15	20	7	1767.09	283.19	5824.22
16	20	7	1321.42	443.782	5711.52
17	20	7	1199.82	226.268	5320.95
18	20	7	1823.79	90.6539	5907.57
19	20	14	2057.7	271.663	10566.3
20	20	14	3818.54	506.038	16096.6
21	20	14	4166.29	326.38	15349.5
22	20	14	3281.71	620.663	15531.8
23	20	14	3469.9	559.072	20111.8
24	20	14	1899.27	184.922	8226.64
25	20	14	3564.55	429	18425.5
26	20	14	3004.94	0	17755.1
27	20	14	3528.44	573.874	15033.5
28	20	28	2644.35	621.025	14187.1
29	20	28	997.101	479.163	6384.88
30	20	28	3051.4	691.434	15339.4
31	20	28	2457.81	249.328	9642.07
32	20	28	2788.98	444.437	13222.5
33	20	28	2909.28	323.945	12411.4
34	20	28	550.552	556.201	1817.92
35	20	28	3279.23	445.793	15121.1
36	20	28	306.272	380.043	837.737
37	27	3	838.173	350.426	4320.8
38	27	3	1640.15	0	6901.98
39	27	3	1012.05	340.397	4006.73
40	27	3	1621.75	220.228	6031.58
41	27	3	600.118	60.9809	2695.39
42	27	3	2580.01	576.692	7949.97
43	27	3	398.475	114.715	2455.75
44	27	3	132.065	102.859	1604.17
45	27	3	981.386	111.892	4713.03
46	27	7	1682.61	0	7357.89
47	27	7	2004.84	240.553	7901.82
48	27	7	938.385	370.336	2049.82
49	27	7	1986.84	652.531	6232.99
50	27	7	562.657	181.831	1635.4
51	27	7	2337.12	204.895	11772.8
52	27	7	3352.72	127.264	15572.6
53	27	7	3588.64	249.654	16832.7
54	27	7	2827.69	106.709	11670.8
55	27	7	3811.14	518.484	16549.8
56	27	14	1462.22	382.504	5088.43
57	27	14	476.322	280.156	814.129
58	27	14	824.038	240.989	3479.51
59	27	14	820.538	271.148	2089.83
60	27	14	877.687	440.908	6848.27
61	27	14	719.136	597.733	2516.3
62	27	14	1860.71	358.886	5305.65
63	27	14	1551.84	263.366	4808.36
64	27	14	473.692	353.036	989.742
65	27	14	967.94	273.734	2817.86
66	27	14	386.355	187.64	1493.9
67	27	14	1491.97	553.663	3797.13
68	27	21	827.406	412.697	1305.96
69	27	21	613.263	434.216	535.621
70	27	21	287.33	388.762	362.989
71	27	21	439.917	523.638	409.788
72	27	21	1197.07	896.376	1842.3
73	27	21	766.751	378.491	1205.57
74	27	21	253.762	162.04	338.966
75	27	21	346.713	696.923	1360.28
76	27	21	1256.43	380.041	2283.76
77	27	21	1152.05	365.354	5123.81
78	27	21	520.656	255.105	852.494
79	27	21	1129.1	185.129	2920.44
